# Supplementary material for: Identification of Small Molecule Inhibitors of Human Cytomegalovirus pUL89 Endonuclease Using Integrated Computational Approaches
Source: Molecules. 2023 May 7;28(9):3938. doi: 10.3390/molecules28093938 (PMC10180037; doi:10.3390/molecules28093938)
Supplement: Supplementary file 1 [file molecules-28-03938-s001.zip]

Archive with 1 entries (1 files):
- molecules-2307618-supplementary.pdf
